# Supplementary material for: Communication interventions for medically unexplained symptom conditions in general practice: A systematic review and meta-analysis of randomised controlled trials
Source: PLoS One. 2022 Nov 14;17(11):e0277538. doi: 10.1371/journal.pone.0277538 (PMC9662736; doi:10.1371/journal.pone.0277538)
Supplement: S3 Table — (XLSX) [file pone.0277538.s003.xlsx]

## Sheet: Sheet1
Author	Title	Year
Aiarzaguena et al	Somatisation in primary care: experiences of primary care physicians involved in a training program and in a RCT	2009
Arnold et al	Medically unexplained physical symptoms in primary care: a controlled study on the effectiveness of cognitive-behavioral treatment by the family physician.	2009
Barksy et al	A randomized trial of treatments for high-utilizing somatizing patients.	2013
Bath et al	Advancing interprofessional primary health care services in rural settings for people with chronic low back disorders: protocol of a community-based randomised controlled trial	2016
Beneciuk et al	Targeted interventions to prevent transitioning from acute to chronic low back pain in high-risk patients: development and delivery of a pragmatic training course of psychologically informed physical therapy for the TARGET trial	2019
Bieber et al	A shared decision-making communication training program for physicians treating fibromyalgia patients: effects of a randomised controlled trial	2008
Bieber et al	Long term effects of a shared decision making intervention on physician-patient interaction and outcome in fibromyalgia. A qualitative and quantitive 1 year follow-up of an RCT	2006
Bieber et al	Shared decision making with chronic pain patients. The patient as a partner in the medical decision making process	2004
Bjorkman et al	An intervention for person-person-centred support in IBS: Development and pilot study	2019
Blankenstien	Somatising patients in general practice: reattribution, a promising approach	2001
Boissy et al	Communication skills training for physicians improves patient satisfaction.	2016
Burton et al.	. A primary care Symptoms Clinic for patients with medically unexplained symptoms: pilot randomised trial	2012
Butow & Sharpe	The impact of communication on adherence in pain management	2013
Conboy et al	Which patients improve: characteristics increasing sensitivity to a supportive patient-practitioner relationship	2010
Deary et al	A psychosocial intervention for the management of functional dysphonia: complex intervention development and pilot randomised controlled trial	2005
Deinzer et al	Is shared decision making approach effective in improving hypertension management?	2009
Depping et al	Efficacy of a Brief, Peer-Delivered Self-management Intervention for Patients with Rare Chronic Diseases: a Randomized Clinical Trial	2021
Dowrick et al.	General practitioners views on reattribution for patients with MUS: a questionnaire and qualitative study	2008
DRKS0000519	Efficacy of CBT-E and DBT-E in the treatment of eating disordered patients with high comorbidity	2010
DRKS0004666	Evaluation of a new person-centred integrated care model	2013
Edwards et al	Patient-based outcome results from a cluster randomized trial of shared decision making skill development and use of risk communication aids in general practice.	2003
Eich et al	Shared decision making with Fibromyalgia patients	2004
Eich et al	Training program for physicians to facilitate shared decision making in oncology	2013
Emir et al	Treatment response to pregabalin in Fibromyalgia pain: effect of patient baseline characteristics	2010
Ericsson et al.	Resistance exercise improves multidimensional fatigue in women with fibromyalgia. A randomised controlled trial	2015
Estape	Talking about prostate cancer	2016
Fink, Rosendal & Toft	Assessment and treatment of functional disorders in general practice: the extended reattribution and management model—an advanced educational program for nonpsychiatric doctors.	2002
Fjorback et al	Mindfulness therapy for bodily distress syndrome - A RCT	2011
Fritschze et al	Improving biophysical competence of german primary care physicians in diagnosis and treatment of somatoform disorders.	2003
Frostholm et al	The uncertain consultation and patient satisfaction : the impact of patients’ illness perceptions and a randomized controlled trial on the training of physicians’ communication skills.	2005
Fullwood et al.	Patients experiences of shared decision making in primary care practices in the UK	2013
Fullwood et al.	Patients experiences of shared decision making in primary care practices in the UK	2013
Garcı ́a-Campayo et al	Assessment of a pilot course on the management of somatization disorder for family doctors	2002
Gask et al	The treatment of somatization: evaluation of a teaching package with general-practice trainees	1989
Goldenburg et al.	Naturopathic approaches to IBS: protocol for a prospective observational study in academic teaching clinics	2018
Heijmans et al.	Experts opinions on the management of medically unexplained symptoms in primary care. A qualitative analysis of narrative reviews and scientific editorials	2011
Hellman et al	A study of the effectiveness of two group behavioural medicine interventions for patients with psychosomatic complaints	1990
Hochlehnert et al	A computer-based information-tool for chronic pain patients. Computerised information to support the process of shared decision-making	2006
Houwen et al	Development of a blended communication training program for managing medically unexplained symptoms in primary care using the intervention mapping approach	2022
Huibers et al	The effectiveness of psychosocial interventions delivered by general practitioners	2003
Huibers et al.	Psychosocial interventions by GPs	2007
ISRCTN16085028	Psychosocial support for partners of patients with haemato-oncological disease - a group based intervention to empower psychosocial health	2019
ISRCTN27782834	FUNKTIONAL - Cluster randomised controlled evaluation of a guideline-based curriculum for early diagnosis and treatment of somatoform/functional disorders in general practice.	2005
ISRCTN28015467	To investigate the effectiveness of annualised reattribution therapy in the treatment of MUS within the general hospital	2003
Jarczok et al	A key to the heart of phd patients? A randomised controlled study protocol	2012
Jiang	Patient engagement in RCT Tai Chi trials among the chronically ill	2017
Juhlin et al	Physical activity with person-centred guidance supported by a digital platform for persons with chronic widespread pain: a randomized controlled trial	2021
Kaaya, Goldberg & Gask	Management of somatic presentations of psychiatric illness in general medical settings: evaluation of a new training course for general practitioners	1992
Kanzler et al.	Early findings from a real world act: acceptance and commitment therapy (ACT) for persistent pain in an integrated primary care setting	2018
Karper & Stasik	A successful long-term exercise program for women with fibromyalgia syndrome and chronic fatigue and immune dysfunction syndrome	2003
Kashner et al	Enhancing the health of somatization disorder patients. Effectiveness of short-term group therapy	1995
Kennedy et al	Implementation of self management support for long term conditions in routine primary care settings: cluster RCT	2013
Knoop	Severe fatigue in cancer survivors: from screening, prevalence and risk factors to evidence-based interventions	2016
Kwiatek et al	The Fibromyalgia Australia website: a new paradigm in community management of persistent MSK pain	2013
Lafrance et al	Single Session Compared to Multiple Sessions of Education and Exercise for Older Adults With Spinal Pain in an Advanced Practice Physiotherapy Model of Care	2021
Leaviss et al.	Behavioural modification interventions for medically unexplained symptoms in primary care: systematic reviews and economic evaluation	2020
Legare et al	Training health professionals in shared decision-making: an international environmental scan	2012
Lewin et al	Interventions for providers to promote a patient centered approach in clinical consultations	2001
Lidbeck	Group therapy for somatization disorders in general practice: effectiveness of a short cognitive-behavioural treatment model	1997
Lidbeck	Group therapy for somatisation disorders in general practice: effectiveness of a short cognitive-behavioural treatment model	1997
Linden et al	Impact of the WHO depression guideline on patient care by psychiatrists: a randomised controlled trial	2008
Lopez Garcia-Franco et al	Effectiveness of a cognitive behavioral intervention in patients with medically unexplained symptoms: cluster randomized trial.	2012
Lyles, Hodges & Collins	Using nurse practitioners to implement an intervention in primary care for high utilizing patients with medically unexplained symptoms	2003
Majeed et al	Bacillus coagulant MTCC 5856 supplementation in the management of diarrhoea predominant IBS; a double blind randomised placebo controlled pilot clinical study	2016
Martin, Rauh, Fichter & Rief	A one-session treatment for patients suffering from medically unexplained symptoms in primary care: a randomized clinical trial.	2007
Masterton	Training practices in reattribution for MUS	2008
Matalon et al	A short-term intervention in a multidisciplinary referral clinic for primary-care frequent attenders: description of the model, patient characteristics, and their use of medical resources.	2002
Menon et al	Single session counselling for psychosomatic symptoms: findings from a pilot randomised control trial at a tertiary care centre	2016
Messika et al	A musical intervention for respiratory comfort during noninvasive ventilation in the ICU	2019
Messika et al	Effect of a musical intervention on tolerance and efficacy of non-invasive ventilation in the ICU: study protocol for a randomised controlled trial	2016
Moral et al	Effectiveness of a learner-centred training programme for primary care physicians in using a patient-patient-centred consultation style	2001
Morris et al.	Specific psychosocial interventions for somatizing patients by the GP: a RCT	2004
Morris, Gask & Ronalds	Clinical and patient satisfaction outcomes of a new treatment for somatized mental disorder taught to general practitioners	1999
Morriss & Gask	Treatment of patients with somatized mental disorder: effects of reattribution training on outcomes under the direct control of the family doctor	2002
Morriss et al	Randomized trial of reattribution on psychosocial talk between doctors and patients with medically unexplained symptoms	2010
Morriss et al	Clinical and patient satisfaction outcomes of a new treatment for somatized mental disorder taught to general practitioners.	1999
Munoz-Alamo et al	Effectiveness and style of a patient-patient-centred consultation in patients with musculoskeletal chronic pain/fibromyalgia treated in primary care	2000
Naghavi et al	A study on effect of training communication skills on knowledge and attitudes of family physicians and patients satisfaction	2015
NCT00010933	Treatment of functional abdominal pain in children: evaluation of relaxation/guided imagery and chamomile tea as therapeutic modalities	2001
NCT00130988	DEPENAS: a psychosocial intervention for patients with MUS	2005
NCT00687349	Improving Clinician communication skills (ICCS)	2008
NCT00856167	Traditional Chinese medicine for temporomandibular dysfunction: a whole systems multisite trial	2009
NCT01118988	Peer mentorship: an intervention to promote effective pain self management in adolescents	2010
NCT02306434	Fear of childbirth - comparison of two treatments	2014
NCT02350920	Acceptance and commitment therapy (ACT) in inflammatory bowel disease	2015
Nct02611401	Efficacy of MBI for depressive symptoms in patients with MS	2015
NCT02620709	The KaHOLO project: preventing cardiovascular disease in native Hawaiians	2015
NCT02697435	Making better lives: patient focused care for low back pain	2016
NCT02742597	Patient-centred innovations for persons with multi morbidity - Ontario	2016
NCT02760212	Treatment and assessment of Fibromyalgia	2016
NCT02789800	Patient-centred innovations for persons with multi morbidity -Quebec	2016
NCT02868983	Integrating behavioural health and primary care for comorbid behavioural and medical problems	2016
NCT03110211	Integration of musculoskeletal physical therapy care in the patient centred medical home	2017
NCT03168165	PNE Effectiveness cluster trial	2017
NCT04287218	Reducing fear of cancer recurrence in Danish colorectal cancer survivors	2020
NCT04396314	Effectiveness of basic body awareness therapy in survivors of covid-19 and health workers regarding post-traumatic stress disorders	2020
NCT04441034	Stanford Pragmatic Effectiveness Comparison	2020
NCT04447508	Reframe your pain: a feasibility and acceptability study	2020
NCT04532827	Web based rehabilitation for persistent somatic symptoms
NCT04560920	Enhancing geriatric pain care	2020
NCT04587661	Designing an implementation strategy for delivering routine mental health screening and treatment	2020
Not given	Efficacy of DBM Fasciatherapy for Patients Suffering From Chronic Low Back Pain	2021
Not given	Eighth Annual Scientific Conference of the European Association of Psychosomatic Medicine (EAPM)	Not given
Not given	Acute Effects of High Intensity Training on Pain Processing and Inflammation in Chronic Low Back Pain	Not given
NTR2570	Treatment of functional neurological syndromes	2009
O'Brien et al	Continuing education meetings and workshops: effects on professional practice and health care outcomes	2001
Orth-Gomer et al	Cognitive intervention may prolong women’s lives by reducing stress behaviour	2010
Pagoto et al	Can attention control conditions have detrimental effects on behavioural medicine randomised trials?	2013
Price	Medically unexplained physical symptoms	2012
Price	Medically unexplained physical symptoms	2008
Radziej et al	Tailored care for functional vertigo/dizziness - an integrative group psychotherapy approach	2017
Reed et al	A self management support program for older Australians with multiple chronic conditions: a randomised controlled trial	2018
Rembold	Somatoform disorders in primary care settings: construction and evaluation of a psychosocial group programme	2011
Riess et al	Empathy training for resident physicians: a randomized controlled trial of a neuroscience-informed curriculum	2012
Rosendal et al	Diagnosis of somatisation: effect of an educational intervention in a cluster randomised controlled trial	2003
Rosendal et al	Enhanced care by generalists for functional somatic symptoms and disorders in primary care	2013
Roter et al	Improving physicians’ interviewing skills and reducing patients’ emotional distress A randomized clinical trial.	1995
Roth	Treatment and management of chronic insomnia	2007
Rouhe et al	Group psychoeducation with relaxation for severe fear of childbirth improves maternal adjustment and childbirth experience - a randomised controlled trial	2015
Salmon et al	Why do GPs decline training to improve management of MUS?	2007
Sattel et al	Brief psychodynamic interpersonal psychotherapy for patients with multisomatoform disorder: a randomised controlled trial	2012
Schilte et al	Randomized, controlled trial of disclosure of emotionally important events in somatization in primary care	2001
Shah, Rezaie & Pimental	Evaluating the safety and efficacy of eluxadoline for treating diarrhea-diarrhoea-predominant IBS: a meta analysis	2016
Sibelli et al	Patient’s perspectives on GP interactions after CBT for refractory IBS: a qualitative suited in UK primary and secondary care	2018
Simren et al	Management of the multiple symptoms of IBS	2017
Skargen & Oberg	Effects of an exercise programme on organizational/psychosocial and physical work conditions and psychosomatic symptoms	1999
Smith	Intensive mental health training for medical residents	2013
Smith et al	Improving residents confidence in using psychosocial skills	1995
Smith et al	Primary care clinicians treat patients with medically unexplained symptoms: a RCT	2006
Smith et al	Primary care physicians treat somatisation	2009
Smith et al	The effectiveness of intensive training for residents in interviewing	1998
Smith et al	Treating patients with medically unexplained symptoms in primary care	2003
Smith, Monson & Ray	Psychiatric consultation in somatization disorder: a Psychiatric consultation in somatization disorder: a randomized controlled study. randomized controlled study	1986
Smith, Rost & Kashner	A trial of the effect of a standardized psychiatric consultation on health outcomes and costsin somatizing patients.	1995
Thombs et al	Protocol for a partially nested RCT to evaluate the effectiveness of the scleroderma patient-patient-centred intervention network COVID-19 home isolation activities together (SPIN-CHAT) program to reduce anxiety among at risk scleroderma patients	2020
Thorn et al.	Literacy-adapted cognitive behavioural therapy versus education for chronic pain at low-income clinics - an RCT	2018
Tkachuk, Graff, Martin & Bernstein	Randomized controlled trial of cognitive-behavioral group therapy for irritable bowel syndrome in a medical setting.	2003
van der Feltz-Cornelis, van Oppen, Adèr & van Dyck	Randomised controlled trial of a collaborative care model with psychiatric consultation for persistent medically unexplained symptoms in general practice.	2006
Vitinus et al	Effectiveness of a skills-oriented interprofessional communication training for ward units (KommRhein Interpro) at organ cancer centers - study report	2021
Von Korff et al	Effect on disability outcomes of a depression relapse prevention program	2003
Vos-Vromans et al	Cognitive behavioural therapy vs multidisciplinary rehabilitation treatment for patients with chronic fatigue syndrome: study protocol for a RCT (FatiGO)	2012
Walker	Fibromyalgia: clinical features, diagnosis and management	2016
Weiland	Training doctors to communicate better with patients with MUS	2019
Weiland	Training medical specialists in communication with patients with medically unexplained physical symptoms.	2015
Weiland et al.	Training medical specialists to communicate better with patients with MUS. A RCT	2015
Wilkinson & Mynors-Wallis	Problem-solving therapy in the treatment of unexplained physical symptoms in primary care: a preliminary study	1994
Wilkinson & Mynors-Wallis	Problem solving therapy in the treatment of unexplained physical symptoms in primary care; a preliminary study. symptoms in primary care; a preliminary study.	1994
Williams et al	Video based coping skills to reduce health risk and improve psychological and physical well-being in Alzheimers disease family caregivers	2010
Williams et al	Video based coping skills to reduce health risk and improve psychological and physical well-being in Alzheimers disease family caregivers - ERRATUM	2016
Zonneveld et al	The effectiveness of training for patients with unexplained physical symptoms: protocol of a cognitive behavioural group training andRCT	2009
Zonneveld et al	Effective group training for patients with unexplained physical symptoms: a randomized controlled trial with a non-randomized one-year follow-up	2012
