# Supplementary material for: Communication interventions for medically unexplained symptom conditions in general practice: A systematic review and meta-analysis of randomised controlled trials
Source: PLoS One. 2022 Nov 14;17(11):e0277538. doi: 10.1371/journal.pone.0277538 (PMC9662736; doi:10.1371/journal.pone.0277538)
Supplement: S5 Table — (XLSX) [file pone.0277538.s005.xlsx]

## Sheet: Sheet1
Author	Year	1a.1 Was the allocation sequence random?	1a.2 Was the allocation sequence concealed until clusters were enrolled and assigned to interventions?	1a.3 Did baseline differences between intervention groups suggest a problem with the randomization process?	Domain 1 ROB	1b.1 Were all the individual participants identified and recruited (if appropriate) before randomization of clusters?	1b.2 If N/PN/NI to 1b.1: Is it likely that selection of individual participants was affected by knowledge of the intervention assigned to the cluster?	1b.3 Were there baseline imbalances that suggest differential identification or recruitment of individual participants between intervention groups?	Domain 1b ROB	2.1a Were participants aware that they were in a trial?	2.1b If Y/PY/NI to 2.1a: Were participants aware of their assigned intervention during the trial?	2.2. Were carers and people delivering the interventions aware of participants' assigned intervention during the trial?	2.3. If Y/PY/NI to 2.1b or 2.2: Were there deviations from the intended intervention that arose because of the trial context?	2.4 If Y/PY to 2.3: Were these deviations likely to have affected the outcome?	2.5. If Y/PY/NI to 2.4: Were these deviations from intended intervention balanced between groups?	2.6 Was an appropriate analysis used to estimate the effect of assignment to intervention?	2.7 If N/PN/NI to 2.6: Was there potential for a substantial impact (on the result) of the failure to analyse participants in the group to which they were randomized ?	Dom 2A ROB	DOM 2B ROB	3.1a Were data for this outcome available for all clusters that recruited participants?	3.1b Were data for this outcome available for all, or nearly all, participants within clusters?	3.2 If N/PN/NI to 3.1a or 3.1b: Is there evidence that the result was not biased by missing data?	3.3 If N/PN to 3.2 Could missingness in the outcome depend on its true value?	3.4 If Y/PY/NI to 3.3: Is it likely that missingness in the outcome depended on its true value?	DOM 3 ROB	4.1 Was the method of measuring the outcome inappropriate?	4.2 Could measurement or ascertainment of the outcome have differed between intervention groups?	4.3a If N/PN/NI to 4.1 and 4.2: Were outcome assessors aware that a trial was taking place?	4.3b If Y/PY/NI to 4.3a: Were outcome assessors aware of the intervention received by study participants?	4.4 If Y/PY/NI to 4.3b: Could assessment of the outcome have been influenced by knowledge of intervention received?	4.5 If Y/PY/NI to 4.4: Is it likely that assessment of the outcome was influenced by knowledge of intervention received?	DOM 4 ROB	5.1 Were the data that produced this result analysed in accordance with a pre-specified analysis plan that was finalized before unblinded outcome data were available for analysis?	5.2 Is the numerical result being assessed likely to have been selected, on the basis of the results, from... multiple eligible outcome measurements (e.g. scales, definitions, time points) within the outcome domain?	5.3 ... multiple eligible analyses of the data?	DOM 5 ROB
Rosendal et al	2005	Yes	Probably Yes	Probably No	Low ROB	Yes			Low ROB	Probably Yes	Probably Yes	Yes	Not Enough info			Probably Yes		Some concerns	Low ROB	Probably Yes	Yes				Low ROB	No	Probably No	Yes	Yes	Probably Yes	Probably No	Some concerns	Not Enough info	Probably No	Not Enough info	Some concerns
Rosendal et al	2007	Yes	Probably Yes	Not Enough info	Low ROB	Yes			Low ROB	Yes	Probably Yes	Yes	Not Enough info			Probably No	Probably Yes	Some concerns	High ROB	Yes	Probably No	Probably No	Not Enough info	Not Enough info	High ROB	No	Probably No	Yes	Probably No			Low ROB	Not Enough info	Probably No	Not Enough info	Some concerns
Morriss et al.	2007	Yes	Yes	Not Enough info	Low ROB	Not Enough info	Not Enough info	Not Enough info	Some concerns	Probably Yes	Probably Yes	Yes	Not Enough info			Yes		Some concerns	Low ROB	Probably Yes	Yes				Low ROB	Probably No	Not Enough info	Yes	Probably No			Some concerns	Not Enough info	Not Enough info	Not Enough info	Some concerns
Alamo, Moral & de Torres	2002	Not Enough info	Not Enough info	Probably Yes	High ROB	Not Enough info	Not Enough info	Not Enough info	Some concerns	Yes	Probably Yes	Yes	Not Enough info			Probably Yes		Some concerns	Low ROB	Probably Yes	Probably Yes				Low ROB	No	Probably No	Yes	No			Low ROB	Not Enough info	Not Enough info	Probably Yes	High ROB
Aiarzaguena et al	2007	Not Enough info	Yes	Probably No	Some concerns	Probably Yes			Low ROB	Yes	Probably Yes	Yes	Not Enough info			Probably Yes		Some concerns	Low ROB	Probably Yes	Probably Yes				Low ROB	No	Probably No	Yes	Yes	Probably Yes	Probably No	Some concerns	Not Enough info	Probably Yes	Not Enough info	Some concerns
Larisch et al	2004	Yes	Probably Yes	Probably No	Low ROB	Yes			Low ROB	Yes	Probably Yes	Yes	Not Enough info			Probably Yes		Some concerns	Low ROB	No	Probably No	Probably Yes			Low ROB	No	Probably No	Yes	No			Low ROB	Not Enough info	Not Enough info	Not Enough info	Some concerns
Schaefert et al.	2013	Probably Yes	Not Enough info	Probably No	Low ROB	Yes			Low ROB	Yes	Probably Yes	Probably Yes	Not Enough info			Probably Yes		Some concerns	Low ROB	Yes	Not Enough info	Probably Yes			Low ROB	No	Probably No	Yes	Probably No			Low ROB	Not Enough info	Probably No	Probably No	Some concerns
Toft et al.	2010	Yes	Yes	Probably No	Low ROB	Yes			Low ROB	Yes	Probably Yes	Yes	Not Enough info			Not Enough info	Not Enough info	Some concerns	High ROB	Probably Yes	Probably No	Not Enough info	Probably No	Probably No	Some concerns	No	Not Enough info	Yes	No			Some concerns	Not Enough info	Yes	Yes	High ROB
Morriss et al,	2006	Not Enough info	Not Enough info	Probably No	Some concerns	Probably Yes			Low ROB	Yes	Probably Yes	Yes	Not Enough info			Not Enough info	Not Enough info	Some concerns	High ROB	Probably No	Probably Yes	No	Not Enough info	Not Enough info	High ROB	Probably No	Not Enough info	Yes	Yes	Yes	Probably Yes	High ROB	Not Enough info	Probably Yes	Probably Yes	High ROB
Rief et al	2006	Not Enough info	Not Enough info	Not Enough info	Some concerns	Probably Yes			Low ROB	Probably Yes	Probably Yes	Probably Yes	Not Enough info			No	Probably Yes	Some concerns	High ROB	Not Enough info	No	No	Not Enough info	Not Enough info	High ROB	Probably No	Probably No	Yes	Not Enough info	Yes	Probably Yes	High ROB	Not Enough info	Not Enough info	Not Enough info	Some concerns

## Sheet: Validation
Yes	Low ROB
Probably Yes	Some concerns
Probably No	High ROB
No
Not Enough info
Not Applicable
	Complete
	Disagreement
